# Supplementary material for: Determining predictors of sepsis at triage among children under 5 years of age in resource-limited settings: A modified Delphi process
Source: PLoS One. 2019 Jan 28;14(1):e0211274. doi: 10.1371/journal.pone.0211274 (PMC6349330; doi:10.1371/journal.pone.0211274)
Supplement: S2 Appendix — (XLSX) [file pone.0211274.s002.xlsx]

## Sheet: Introduction
OVERVIEW
Introduction: This is a database of predictor variables associated with sepsis or severe illness in children under 5 years old. Objective: To review existing global guidance and available literature to extract predictor variables and risk factors associated with sepsis or severe illness in children under 5 years old. Emphasis is placed on information specific to resource-limited settings. Section…

## Sheet: 1. Data Sources
Source	Document Type	Study Location	Background/Title	Relevancy	Comments/Concerns	Reference	Track
KEMRI Proposal	Study Proposal	Nairobi, Kenya	Assessment of Automation of Paediatric Triage using Pulse Oximetry in a Kenyan Public Hospital	Triage, predictor variables		Unpublished protocol
Wiens et al.	Published study	Mbarara, Uganda	Postdischarge mortality in children with acute infectious diseases: derivation of postdischarge mortality prediction models	Predictor variables for post-discharge mortality at 6 months		Wiens MO, Kumbakumba E, Larson CP, et al. Postdischarge mortality in children with acute infectious diseases: derivation of postdischarge mortality prediction models. BMJ Open 2015;5:e009449. doi:10.1136/bmjopen-2015-009449
ICCM	WHO Guidance	--	Integrated Community Case Management	Danger signs and treatment/referral		http://ccmcentral.com/documents/caring-sick-child-community-chw-manual-part-1_hiv-adap/
IMCI	WHO Guidance	--	Integrated Management of Childhood Illness	Danger signs and treatment		http://www.who.int/maternal_child_adolescent/documents/IMCI_chartbooklet/en/
ETAT	WHO Guidance	--	Emergency Triage Assessment and Treatment	Emergency and priority signs and treatment		http://www.who.int/maternal_child_adolescent/documents/9241546875/en/
Raihana et al.	Published study	Mirzapur, Bangladesh	Development and Internal Validation of a Predictive Model Including Pulse Oximetry for Hospitalization of Under-Five Children in Bangladesh	Predictor variables for hospital admission with 10 in final model		Raihana S, Dunsmuir D, Huda T, Zhou G, Rahman QS-u, Garde A, et al. (2015) Development and Internal Validation of a Predictive Model Including Pulse Oximetry for Hospitalization of Under-Five Children in Bangladesh. PLoS ONE 10(11): e0143213. doi:10.1371/journal.pone.0143213
Garde et al.	Published study	Mirzapur, Bangladesh	Respiratory rate and pulse oximetry derived information as predictors of hospital admission in young children in Bangladesh: a prospective observational study	Objective predictor variables for hospital admission derived from RR and SpO2 data		Garde A, Zhou G, Raihana S, et al. Respiratory rate and pulse oximetry derived information as predictors of hospital admission in young children in Bangladesh: a prospective observational study. BMJ Open 2016;6:e011094. doi:10.1136/bmjopen-2016-011094
Weber et al.	Published study	Ethiopia, Gambia, PNG, Phillipines	Predictors of neonatal sepsis in developing countries	Neonatal sepsis, predictor variables	Predictors do not all predict sepsis; meningitis, pneumonia included	Weber et al. Predictors of neonatal sepsis in developing countries. Pediatr Infect Dis J, 2003;22:711–16	Lit
Mugalu et al.	Published study	Kampala, Uganda	Aetiology, risk factors, and immediate outcome of bacteriologically confirmed neonatal septicaemia in Mugalo hospital, Uganda	Risk factors for sepsis in neonates (logistic regression analysis performed)		Mugalu J, Nakakeeto M, Kiguli S, Kaddu – Mulindwa DH. Aetiology, risk factors and immediate outcome of bacteriologically confirmed neonatal septicaemia in Mulago hospital, Uganda. African health sciences. 2006;6(2):120-126.	Lit
Young Infants Study 2008	Published study	Bangladesh, Bolivia, Ghana, India, Pakistan, and South Africa	Clinical signs that predict severe illness in children under age 2 months: a multicentre study	Clinical predictors for severe illness, specifically stratifying by infants 0-6 days, 7-59 days		The Young Infants Clinical Signs Study Group. Clinical signs that predict severe illness in children under age 2 months: a multicentre study. Lancet 2008; 371: 135-42	From lit's reference list
Young Infants Study 1999	Published study	Ethiopia, The Gambia, Papua New Guinea and The Philippines	Clinical prediction of serious bacterial infections in young infants in developing countries	Predictors used for modelling		The WHO Young Infants Study Group. Clinical prediction of serious bacterial infections in young infants in developing countries. Pediatr Infect Dis J 1999;18(Suppl):S23–31.	Lit
Opiyo et al.	Systematic review	--	What clinical signs best identify severe illness in young infants aged 0–59 days in developing countries? A systematic review	Clinical signs identifying severe illness		Opiyo and English. What clinical signs best identify severe illness in young infants aged 0-59 days in devleoping countries? A systematic review. Arch Dis Child 2011;96:1052-1059	Lit
English et al.	Published study	Kenya	Signs of illness in Kenyan infants aged less than 60 days.	Signs of severe illness in infants <2 months old	Inpatients + outpatients	Enligh et al. Signs of illness in Kenyan infants aged less than 60 days. Bull World Health Organ 2004;82:323-329	From lit's reference list
Duke et al	Published study	Multisite in PNG	The management of sick young infants at primary health centres in a rural developing country			Duke et al. The management of sick young infants at primary health centres in a rural developing country. Arch Dis Child 2005;90:200-205	From lit's reference list
Bang et al.	Published study	Gadchiroli, India	Simple Clinical Criteria to Identify Sepsis and Pneumonia in Neonates in the Community Needing Treatment or Referral		Community	Bang et al. Simple Clinical Criteria to Identify Sepsis or Pneumonia in Neonates in the Community Needing Treatment or Referral. Pediatr Infect Dis J 2005;24:335-341	Lit
Norton et al.	Published study	Malawi	Clinical predictors of bloodstream infections and mortality in hospitalized Malawian children			Norton et al. Clinical predictors of bloodstream infections and mortality in hospitalized Malawian children. Pediatr Infect Dis J. 2004;23:145-151	Searched "bloodstream infection"
SATS	Guidance	South Africa	South Africa Triage Scale	Triage, emergency, priority signs	Children range is 12 years and under or under 150cm

## Sheet: 2. MASTER
Categories	Variable	Field Type	Relevant Age	Choices	Comments	KEMRI	Wiens et al.	ICCM	IMCI	ETAT	Raihana et al. (all predicted variables)	Garde et al.	Weber et al.	Mugalu et al.	Young Infant Study 2008	Young Infant Study 1999	Opiyo et al.	English et al.	Duke et al	Bang et al.	Norton et al	SATS
	Patient Characteristics
	Age	Continuous	All			Yes	No	No	No	Yes	Yes	Yes	No	No	No	Yes	No	No	No	No	Yes	Yes
	Less than 2 months of age	Binary	Under 2 months			No	No	No	No	Yes	No	No	No	No	No	No	No	No	No	No	No	Yes
	Gender	Binary	All			Yes	No	No	No	No	Yes	Yes	No	Yes	Yes	Yes	No	No	No	No	Yes	No
	Illness >7 days prior to admission	Binary	6 months to 5 years			No	Yes	No	No	No	No	No	No	No	No	No	No	No	No	No	No	No
	Duration of illness/sign/symptom	Continuous	2 months to 5 years			No	No	Yes	Yes	No	Yes	No	No	No	Yes	Yes	No	No	No	No	Yes	No
	Time since last hospitalization	Categorical	6 months to 5 years	<7 days, 7-30 days, 30 years to 1 year, >1 year, never		No	Yes	No	No	No	No	No	No	No	No	No	No	No	No	No	No	No
	Mother received >/3 antenatal care visits	Binary	Under 2 months			No	No	No	No	No	No	No	No	No	Yes	No	No	No	No	No	No	No
	Born at home	Binary	Under 2 months			No	No	No	No	No	No	No	No	No	Yes	No	No	No	No	No	No	No
	Delivered by a skilled attendant	Binary	Under 2 months			No	No	No	No	No	No	No	No	No	Yes	No	No	No	No	No	No	No
	Duration of labour	Continuous	Under 2 months			No	No	No	No	No	No	No	No	No	No	Yes	No	No	No	No	No	No
	Duration of rupture of membrane	Continuous	Under 2 months			No	No	No	No	No	No	No	No	No	No	Yes	No	No	No	No	No	No
	Premature rupture of membranes	Binary	Under 2 months			No	No	No	No	No	No	No	No	No	No	No	No	No	No	Yes	No	No
	Ballard score	Categorical	Under 2 months			No	No	No	No	No	No	No	No	No	No	No	No	No	No	No	No	No
	Siblings death	Binary	6 months to 5 years			No	Yes	No	No	No	No	No	No	No	No	Yes	No	No	No	No	No	No
	Number of children in family	Continuous	6 months to 5 years			No	Yes	No	No	No	No	No	No	No	No	No	No	No	No	No	No	No
	Boil all drinking water	Binary	6 months to 5 years			No	Yes	No	No	No	No	No	No	No	No	No	No	No	No	No	No	No
	Maternal age (years)	Continuous	6 months to 5 years			No	Yes	No	No	No	No	No	No	No	No	No	No	No	No	No	No	No
	Maternal education	Categorical	6 months to 5 years	<primary 3, primary 3-7, some secondary, post-secondary		No	Yes	No	No	No	No	No	No	No	No	No	No	No	No	No	No	No
	Maternal fever	Binary	Under 2 months			No	No	No	No	No	No	No	No	No	No	Yes	No	No	No	No	No	No
	Maternal persistent cough	Binary	Under 2 months			No	No	No	No	No	No	No	No	No	No	No	No	No	No	Yes	No	No
	Maternal HIV	Categorical	6 months to 5 years	Positive, negative, unknown		No	Yes	No	No	No	No	No	No	No	No	No	No	No	No	No	No	No
	Child HIV status	Binary	All			No	Yes	Yes	No	No	No	No	No	No	No	No	No	No	No	No	Yes	No
	Exclusive breastfeeding	Binary	Under 2 months			No	No	No	No	No	No	No	No	No	Yes	No	No	No	No	No	No	No
	Distance from hospital	Categorical	6 months to 5 years	<30min., 30-60min., >60min.		No	Yes	No	No	No	No	No	No	No	No	No	No	No	No	No	No	No
	Referral (urgent)	Binary	All			No	No	No	No	Yes	No	No	No	No	No	No	No	No	No	No	No	No
	Bed-net use	Categorical	6 months to 5 years	Always, sometimes, never		No	Yes	No	No	No	No	No	No	No	No	No	No	No	No	No	No	No
	Consider malaria risk	Binary	2 months to 5 years	High risk vs low risk		No	No	No	Yes	No	No	No	No	No	No	No	No	No	No	No	No	No
	Anthropometric Data
	Weight	Continuous	All			Yes	No	No	Yes	No	No	No	No	No	No	No	No	No	No	No	No	No
	Length	Continuous	All			No	Yes	No	Yes	No	No	No	No	No	No	No	No	No	No	No	No	No
	MUAC (mm)	Continuous	6 months to 5 years		MUAC in children >6mo.	No	Yes	Yes	Yes	No	No	No	No	No	No	No	No	No	No	No	No	No
	Weight for age z-score	Calculated	Under 2 months			No	Yes	No	No	No	Yes	No	No	No	Yes	Yes	No	No	No	No	No	No
	Weight for length/height z-score	Calculated	2 months to 5 years			No	Yes	No	Yes	No	No	No	No	No	No	No	No	No	No	No	No	No
	Length/height for age z-score	Calculated	6 momths to 5 years			No	Yes	No	No	No	No	No	No	No	Yes	No	No	No	No	No	No	No
	Vitals
	Temperature	Continuous	All		Need to specify axillary vs rectal, thresholds	Yes	Yes	No	No	No	Yes	No	Yes	No	No	Yes	No	No	No	No	Yes	Yes
	Temperature (transformed)	Calculated	All			No	Yes	No	No	No	No	No	No	No	No	No	No	No	No	No	No	No
	Temperature <35.5C	Binary	Under 2 months			No	No	No	No	No	No	No	No	No	Yes	No	Yes	Yes	No	No	No	No
	Temperature >/37.5C	Binary	Under 2 months			No	No	No	No	No	No	No	No	No	Yes	No	Yes	Yes	No	No	No	No
	Hypothermia (axillary temperature <36C)	Binary	Under 2 months			No	No	No	No	No	No	No	No	No	No	No	No	Yes	No	No	No	No
	HR	Continuous	6 months to 5 years			Yes	Yes	No	No	Yes	Yes	Yes	No	No	No	Yes	No	No	No	No	Yes	Yes
	HR for age z-score	Calculated	6 months to 5 years			No	Yes	No	No	No	No	Yes	No	No	No	No	No	No	No	No	No	No
	Pulse rate variability (multiple variables)	Calculated	All			No	No	No	No	No	No	Yes	No	No	No	No	No	No	No	No	No	No
	RR	Continuous	All			Yes	Yes	No	Yes	Yes	Yes	Yes	Yes	No	No	Yes	No	No	No	No	Yes	Yes
	RR for age z-score	Calculated	6 months to 5 years			No	Yes	No	No	No	No	Yes	No	No	No	No	No	No	No	No	No	No
	SpO2	Continuous	6 months to 5 years			Yes	Yes	No	No	No	Yes	Yes	Yes	No	No	No	No	No	No	No	No	No
	SpO2 (transformed)	Calculated	6 months to 5 years			No	Yes	No	No	No	Yes	No	No	No	No	No	No	No	No	No	No	No
	SpO2 analysis (mutiple variables)	Calculated	All			No	No	No	No	No	No	Yes	No	No	No	No	No	No	No	No	No	No
	SBP (raw)	Continuous	6 months to 5 years			No	Yes	No	No	No	No	No	No	No	No	No	No	No	No	No	No	No
	DBP (raw)	Continuous	6 months to 5 years			No	Yes	No	No	No	No	No	No	No	No	No	No	No	No	No	No	No
	SBP z-score	Calculated	6 months to 5 years			No	Yes	No	No	No	No	No	No	No	No	No	No	No	No	No	No	No
	Clinical Symptoms/History
General	Mother feels baby is cold	Binary	Under 2 months			No	No	No	No	No	No	No	No	No	No	No	No	No	No	Yes	No	No
	History of diabetes	Binary	All			No	No	No	No	No	No	No	No	No	No	No	No	No	No	No	No	Yes
	Sleep quality	Categorical	All		Consider "changes in sleep"	No	No	No	No	No	No	No	No	No	No	No	No	No	No	No	No	No
	Smiling (older than 6 weeks)	Binary	Under 2 months			No	No	No	No	No	No	No	No	No	No	Yes	No	No	No	No	No	No
	History of no cry at birth	Binary	Under 2 months			No	No	No	No	No	No	No	No	No	Yes	No	No	No	No	No	No	No
	History of feeding problem since birth	Binary	Under 2 months			No	No	No	No	No	No	No	No	No	Yes	No	No	No	No	No	No	No
Respiratory	Apnea	Binary	Under 2 months			No	No	No	No	No	No	No	No	No	No	Yes	No	No	Yes	No	No	Yes
	Difficulty Breathing	Binary	2 months to 5 years			Yes	No	No	Yes	Yes	Yes	No	No	No	No	Yes	No	Yes	Yes	No	No	Yes
	Fast breathing	Binary	All			No	No	No	No	Yes	Yes	No	Yes	No	No	Yes	No	No	No	Yes	No	Yes
Neurological	Irritability (restlessness)	Binary	All			Yes	No	No	Yes	Yes	Yes	No	Yes	No	Yes	Yes	No	Yes	No	No	No	Yes
	Consolability	Binary	Under 2 months			No	No	No	No	No	No	No	No	No	No	Yes	No	No	No	No	No	Yes
	Change in level of activity	Binary	Under 2 months			No	No	No	No	No	No	No	Yes	No	No	Yes	Yes	No	No	No	No	No
	Change in crying	Binary	Under 2 months			No	No	No	No	No	No	No	Yes	No	No	Yes	No	No	No	Yes	No	No
	Quality of crying	Categorical	Under 2 months			No	No	No	No	No	No	No	No	No	No	Yes	No	No	No	No	No	No
	Sleepiness/drowsiness/unconscious	Binary	Under 2 months			No	No	No	No	No	No	No	No	No	No	Yes	No	No	No	Yes	Yes	Yes
	Ease of awakening	Binary	Under 2 months			No	No	No	No	No	No	No	No	No	No	Yes	No	No	No	No	No	No
	Convulsions	Binary	All			No	No	Yes	Yes	Yes	No	No	Yes	Yes	Yes	Yes	Yes	Yes	No	No	No	Yes
	Limbs became limp	Binary	Under 2 months			No	No	No	No	No	No	No	No	No	No	No	No	No	No	Yes	No	Yes
	Neck pain/stiffness	Binary	2 months to 5 years			No	No	No	Yes	No	No	No	No	No	No	No	No	No	No	No	No	No
	Not able to drink or feed anything	Binary	All		Consider "difficulty feeding"	No	No	Yes	Yes	Yes	No	No	Yes	No	Yes	Yes	Yes	Yes	Yes	No	No	No
	Not suckling/breastfeeding	Binary	All			No	No	Yes	Yes	Yes	No	No	No	No	No	Yes	No	Yes	No	Yes	No	No
	Quality of suck	Categorical	Under 2 months		Unsure how they assessed this, captured by "not suckling/breastfeeding?	No	No	No	No	No	No	No	No	No	No	Yes	No	No	No	No	No	No
Infection	Fever	Binary	2 months to 5 years		Reported by caregiver	Yes	No	Yes	Yes	No	Yes	No	No	No	Yes	Yes	No	Yes	No	No	No	No
	Cough	Binary	2 months to 5 years			Yes	No	Yes	Yes	No	Yes	No	Yes	No	No	Yes	No	Yes	No	No	Yes	No
	Runny nose	Binary	2 months to 5 years			No	No	No	Yes	No	No	No	No	No	No	No	No	No	No	No	No	No
	Rash	Binary				No	No	No	No	No	No	No	No	No	No	No	No	No	No	No	No	Yes
	Suspected measles	Binary	2 months to 5 years	Definition: Fever + rash + 1 of the 3 Cs (runny nose, cough, red eye)		No	No	No	Yes	No	No	No	No	No	No	No	No	No	No	No	No	No
	History of measles	Binary	2 months to 5 years			No	No	No	Yes	No	No	No	No	No	No	No	No	No	No	No	No	No
	Ear pain	Binary	2 months to 5 years			No	No	No	Yes	No	No	No	No	No	No	No	No	No	No	No	No	No
	Ear discharge (ex. pus)	Binary	2 months to 5 years			No	No	No	Yes	No	No	No	No	No	No	No	No	No	No	No	No	No
	Tender swelling behind the ear	Binary	2 months to 5 years			No	No	No	Yes	No	No	No	No	No	No	No	No	No	No	No	No	No
GI/GU	Diarrhea	Binary	All			Yes	No	No	Yes	Yes	Yes	No	No	No	Yes	Yes	No	Yes	No	No	No	Yes
	Blood in stool (dysentery)	Binary	2 months to 5 years			No	No	Yes	Yes	No	No	No	No	No	Yes	No	No	No	No	No	No	No
	Vomiting	Binary	2 months to 5 years			Yes	No	Yes	Yes	No	Yes	No	No	No	No	No	No	Yes	No	Yes	No	Yes
	Abdominal pain	Binary	All			Yes	No	No	No	No	Yes	No	No	No	No	No	No	No	No	No	No	No
	Reduced urine production	Binary	All			No	No	No	No	No	No	No	No	No	No	No	No	No	No	Yes	No	No
	Foul-smelling urine	Binary	All			No	No	No	No	No	No	No	No	No	No	No	No	No	No	No	No	No
	Clinical Signs
Respiratory	Central cyanosis	Binary	All		"Is the child blue?"	No	No	No	No	Yes	No	No	Yes	No	Yes	Yes	Yes	Yes	Yes	Yes	No	Yes
	Chest in-drawing	Binary	All		Consider increase in respiratory effort	Yes	No	Yes	Yes	Yes	Yes	No	Yes	No	Yes	Yes	Yes	Yes	Yes	Yes	No	Yes
	Obstructed breathing	Binary	All			No	No	No	Yes	No	No	No	No	No	No	No	No	No	No	No	No	Yes
	Nasal flaring	Binary	Under 2 months			No	No	No	No	No	No	No	Yes	No	Yes	Yes	No	Yes	No	No	No	Yes
	Grunting	Binary	Under 2 months			No	No	No	No	No	No	No	Yes	No	Yes	Yes	Yes	Yes	No	Yes	No	Yes
	Head bobbing/nodding	Binary	All			No	No	No	No	No	No	No	No	No	No	No	No	No	No	No	No	Yes
	Crepitations	Binary	Under 2 months			No	No	No	No	No	No	No	Yes	No	No	Yes	No	No	No	No	No	No
	Stridor	Binary	All			No	No	No	Yes	Yes	No	No	No	No	No	No	No	No	No	No	No	No
	Wheezing	Binary	All			No	No	No	Yes	No	No	No	Yes	No	No	Yes	No	No	No	No	No	No
	Difficulty breathing	Binary	All			Yes	No	No	Yes	Yes	Yes	No	No	No	No	No	No	No	No	No	No	Yes
	Respiratory effort	Binary	Under 2 months		Respiratory distress	No	No	No	No	No	No	No	No	No	No	Yes	No	No	No	No	No	Yes
	Apnea	Binary	Under 2 months			No	No	No	No	No	No	No	No	No	No	Yes	No	No	Yes	Yes	No	Yes
	Fast breathing	Binary	All	IMCI: 2 months to 12 months: 50+ breaths per minute 12 months to 5 years: 40+ breaths per minute		No	No	No	Yes	Yes	No	No	No	No	No	No	No	No	Yes	No	No	Yes
	Respiratory rate >/60	Binary	Under 2 months			No	No	No	No	No	No	No	No	No	Yes	No	Yes	Yes	No	No	No	No
Neurological	Spontaneous movements/to stimulus	Binary	Under 2 months		May be captured by AVPU/lethargy	No	No	No	Yes	No	No	No	Yes	No	Yes	Yes	No	Yes	No	No	No	No
	Not feeding well	Binary	Under 2 months			No	No	No	No	No	No	No	No	No	Yes	No	No	No	No	No	No	No
	Bulging fontanelles	Binary	Under 2 months			No	No	No	No	No	No	No	Yes	No	Yes	Yes	No	Yes	Yes	No	No	No
	Stiff neck	Binary	2 months to 5 years			No	No	No	Yes	No	No	No	No	No	No	No	No	No	No	No	No	No
	Stiff limbs	Binary	Under 2 months			No	No	No	No	No	No	No	No	No	Yes	No	No	No	No	No	No	No
	Hypotonia	Binary	Under 2 months			No	No	No	No	No	No	No	No	No	No	Yes	No	No	No	No	No	No
	Mobility	Categorical	All			No	No	No	No	No	No	No	No	No	No	No	No	No	No	No	No	Yes
	Focal neurology acute	Binary	All	Ex. Nerve palsies, acutely paralyzed limbs		No	No	No	No	No	No	No	No	No	No	No	No	No	No	No	No	Yes
	Blantyre Coma Scale <5	Categorical	6 months to 5 years			No	Yes	No	No	No	No	No	No	No	No	No	No	No	No	No	No	No
	Confusion	Binary	All			No	No	No	No	No	No	No	No	No	No	No	No	No	No	No	No	Yes
	Convulsions	Binary	All			No	No	Yes	Yes	Yes	No	No	Yes	Yes	No	Yes	No	No	No	No	No	Yes
	Lethargy (AVPU)	Binary	All		Go with AVPU - categorical or Blantyre - categorical or GCS - categorical or LOC - binary	Yes	No	Yes	Yes	Yes	Yes	No	Yes	No	Yes	Yes	No	Yes	No	No	Yes	Yes
Circulation/Perfusion	Capillary Refill Time	Continuous	All			Yes	No	No	No	Yes	No	No	Yes	No	No	Yes	No	No	No	No	No	Yes
	Prolonged capillary refill	Binary	Under 2 months			No	No	No	No	No	No	No	No	No	Yes	No	No	Yes	No	No	No	Yes
	Skin cold (cool peripheries)	Binary	All			No	No	No	No	Yes	No	No	No	No	No	No	No	No	Yes	No	No	Yes
	Weak and fast pulse	Binary	All			No	No	No	No	Yes	No	No	No	No	No	No	No	No	No	No	No	Yes
	Pallor - palmar, oral, conjunctival	Binary	2 months to 5 years			No	No	No	Yes	Yes	No	No	No	No	No	No	No	Yes	Yes	No	No	No
Skin changes	Hardening of skin	Binary	Under 2 months			No	No	No	No	No	No	No	No	No	Yes	No	No	No	No	No	No	No
	Rash (purpuric)	Binary	All			No	No	No	No	No	No	No	No	No	No	No	No	No	No	No	No	Yes
	Jaundice	Binary	Under 2 months		Specify body part? Eyes, skin, palms, soles	No	No	No	Yes	No	No	No	No	No	No	Yes	No	Yes	No	No	No	No
Infection	Signs of local bacterial infections	Binary	2 months to 5 years	Look for local tenderness; oral sores; refusal to use a limb; hot tender swelling; red tender skin or boils; lower abdominal pain or pain on passing urine in older children.		No	No	No	Yes	No	No	No	No	No	No	No	No	No	No	No	No	No
	Ear discharge (ex. pus)	Binary	2 months to 5 years			No	No	No	Yes	No	No	No	No	No	Yes	No	No	No	No	No	No	No
	Tender swelling behind the ear	Binary	2 months to 5 years			No	No	No	Yes	No	No	No	No	No	No	No	No	No	No	No	No	No
	Otitis media	Binary	Under 2 months			No	No	No	No	No	No	No	No	No	No	No	No	No	No	No	No	No
	Purulent drainage eyes	Binary	Under 2 months			No	No	No	No	No	No	No	No	No	Yes	No	No	No	No	No	No	No
	Conjunctivitis	Binary	Under 2 months			No	No	No	No	No	No	No	No	No	No	Yes	No	Yes	No	No	No	No
	Skin pustules	Binary	Under 2 months			No	No	No	Yes	No	No	No	No	No	Yes	Yes	No	No	No	No	No	No
	Umbilicus - red	Binary	Under 2 months			No	No	No	Yes	No	No	No	No	Yes	Yes	Yes	No	Yes	No	Yes	No	No
	Umbilicus - draining (pus)	Binary	Under 2 months			No	No	No	Yes	No	No	No	Yes	Yes	Yes	Yes	No	Yes	No	Yes	No	No
Dehydration	WHO dehydration scale	Categorical	Under 2 months			No	No	No	No	No	No	No	No	No	No	Yes	No	No	No	No	No	No
	Pinching of the skin of abdomen/hand (skin turgor)	Binary	All	Very slowly (longer than 2 seconds), Slowly		No	No	No	Yes	Yes	No	No	No	No	Yes	Yes	No	Yes	No	No	No	Yes
	Sunken eyes	Binary	All			No	No	No	Yes	Yes	No	No	No	No	Yes	No	No	Yes	No	No	No	Yes
	Depressed fontanelle	Binary				No	No	No	No	No	No	No	No	No	No	Yes	No	No	No	No	No	No
	No tears when crying	Binary	All			No	No	No	No	No	No	No	No	No	No	No	No	No	No	No	No	Yes
	Reduced urine production	Binary	All			No	No	No	No	No	No	No	No	No	No	No	No	No	No	No	No	Yes
	Dry oral mucosa	Binary	All			No	No	No	No	No	No	No	No	No	No	No	No	No	No	No	No	Yes
Malnutrition	Too small	Binary	Under 2 months			No	No	No	No	No	No	No	No	No	No	No	No	No	Yes	No	No	No
	Abdominal distension	Binary	Under 2 months			No	No	No	No	No	No	No	No	No	Yes	Yes	No	No	Yes	Yes	No	No
	Swelling of both feet (peripheral edema)	Binary	2 months to 5 years			No	No	Yes	Yes	No	No	No	No	No	No	No	No	No	No	No	Yes	Yes
	Visible severe wasting (marasmus)	Binary	Under 2 months			No	No	No	No	Yes	No	No	No	No	No	No	No	No	No	No	Yes	Yes
	Look for ulcers or white patches in the mouth (oral thrush)	Binary	Under 2 months			No	No	No	Yes	No	No	No	No	No	No	No	No	No	No	No	Yes	No
Trauma/surgical	Malformation	Binary	Under 2 months			No	No	No	No	No	No	No	No	No	No	No	No	No	Yes	No	No	No
	Trauma or other surgical condition	Binary	All		Severe mechanism of injury	No	No	No	No	Yes	No	No	No	No	No	No	No	No	No	No	No	Yes
	Eye injury	Binary	All			No	No	No	No	No	No	No	No	No	No	No	No	No	No	No	No	Yes
	Fracture	Categorical	All	Open, threatened limb, closed		No	No	No	No	No	No	No	No	No	No	No	No	No	No	No	No	Yes
	Dislocation	Categorical	All	Larger joints vs small (toe, finger)		No	No	No	No	No	No	No	No	No	No	No	No	No	No	No	No	Yes
	Hemorrhage	Binary	All			No	No	No	No	No	No	No	No	No	No	No	No	No	No	Yes	No	No
	Severe Pain	Binary	All			No	No	No	No	Yes	No	No	No	No	No	No	No	No	No	No	No	Yes
	Burns	Categorical	All	Facial, inhalation, circumferential, electrical, chemical, 10% or more		No	No	No	No	Yes	No	No	No	No	No	No	No	No	No	No	No	Yes
	Poisoning	Binary	All		Possible intoxication	No	No	No	No	Yes	No	No	No	No	No	No	No	No	No	No	No	Yes
	Laboratory Testing
	Hemoglobin (g/dL)	Continuous	6 months to 5 years			No	Yes	No	No	No	No	No	No	No	No	No	No	No	No	No	No	No
	Malaria blood smear	Binary	6 months to 5 years			No	Yes	No	No	No	No	No	No	No	No	No	No	No	No	No	Yes	No
	Blood sugar measurement	Continuous				No	No	No	No	No	No	No	No	Yes	No	No	No	No	No	No	No	Yes
n=153
Legend for MASTER List	Meaning
	Denotes "yes" to variable included in the study
	Variable was included in final prediction model in the study/final set of clinical predictors
	Not yet determined

## Sheet: 3. KEMRI
Study population: 2-59 months
Predictor Variables	Field Type	Choices	Mapped to	Comments
Age	Continuous		Age
Gender	Binary		Gender
Weight	Continuous		Weight
Temperature	Continuous		Temperature
Heart Rate	Continuous		Heart Rate
Respiratory Rate	Continuous		Respiratory Rate
Blood oxygen saturation	Continuous		Spo2
Fever	Binary		Fever
Cough	Binary		Cough
Vomiting	Binary		Vomiting
Difficulty breathing	Binary		Difficulty breathing
Diarrhea	Binary		Diarrhea
Chest in-drawing	Binary		Chest in-drawing
Lethargy	Binary		Lethargy
Irritability	Binary		Irritability
Abdominal pain	Binary		Abdominal pain
Capillary refill time	Continuous		Capillary refill time

## Sheet: 4. Wiens et al.
Study population: 6 months - 5 years old
Predictor Variables	Field Type	Choices	Mapped to	Comments
Sex	Binary		Gender
Age (months)	Continuous		Age
MUAC (mm)	Continuous		New variable created
Weight for age z-score	Calculated		Calculated
Weight for length/height z-score	Calculated		Calculated	Would need to have "length" as a new variable
Length/height for age z-score	Calculated		Calculated
HR for age z-score	Calculated		Calculated
HR (raw)	Continuous		Heart Rate
RR for age z-score	Calculated		Calculated
RR (raw)	Continuous		Respiratory Rate
SBP z-score	Calculated		Calculated
SBP (raw)	Continuous		New variable created
DBP (raw)	Continuous		New variable created
Temperature (transformed)	Calculated		Calculated
Temperature (raw)	Continuous		Temperature
SpO2 (raw)	Continuous		Blood Oxygen Saturation
SpO2 (transformed)	Calculated		Calculated
HIV status	Binary	Positive, negative	New variable created
Hemoglobin (g/dL)	Continuous		New variable created
Blantyre Coma Scale <5	Binary	<5, 5	New variable created	Appears to be comparing <5 vs 5 in the study
Positive blood smear	Binary	Positive, negative	New variable created
Illness >7 days prior to admission	Binary		New variable created
Time since last hospitalization	Categorical	<7 days, 7-30 days, 30 years to 1 year, >1 year, never	New variable created
Siblings deaths	Binary		New variable created	Not sure binary or continuous
Number of children in family	Continuous		New variable created
Boil all drinking water	Binary		New variable created
Maternal age (years)	Continuous		New variable created
Maternal HIV	Categorical	Positive, negative, unknown	New variable created
Maternal education	Categorical	<primary 3, primary 3-7, some secondary, post-secondary	New variable created
Bed-net use	Categorical	Never, sometimes, always	New variable created
Distance from hospital	Categorical	<30 min, 30-60 min, >60 min	New variable created
Variables in final prediction models
MUAC
SpO2 (%)
Time since last hospitalization
HIV positive
Abnormal BCS score
Note: study age group The lower age limit was chosen for logistic (census enrolment with limited research staff) and statistical considerations (group homogeneity). Therefore decide whether to merge to "2 months to 5 years old" or "all ages"

## Sheet: 5. ICCM
Target population: 2 months to 5 years old
Potential Variables from ICCM	Reasons/Comments	Mapped to	Question
13 Danger Signs
Diarrhea for 14 days or more	Defined as 3 or more loose stools in 24 hours	Diarrhea + duration of illness
Diarrhea with blood in stool		Created new variable "dysentery" under symptom
Fever for last 7 days or more	By caregiver's account; If the caregiver does not know, feel the child's stomach or underarm. If the body feels hot, the child has a fever now The fever does not need to be present every day, all the time. *no threshold stated*	Fever + duration of illness
Cough for 14 days or more	Cough with fast breathing = sign of pneumonia Fast breathing: In a child age 2 months up to 12 months, 50+BPM In a child age 12 months up to 5 years, 40+ BPM	Cough + duration of illness
Chest indrawing	Severe pneumonia	Chest indrawing
Convulsions		Created new variable "convulsions" under both symptoms and signs
Not able to drink or feed anything	A child is not able to drink or feed if the child is too weak to suckle or swallow when offered a drink or breast milk	Created new variable "not able to drink or feed anything"
Vomits everything		Vomiting
HIV positive + any other illness		HIV status	How to map "+ any other illness"?
Unusually sleepy or unconscious	An unusually sleepy child is not alert when the child should be. The child is drowsy and does not seem to notice what is around him or her. An unconscious child cannot awaken. The child does not respond when touched or spoken to. An unusually sleepy or unconscious child will not be fussy or crying.	Lethargy
Red MUAC		MUAC
Yellow MUAC and has HIV		MUAC
Swelling of both feet		Created new variable "swelling of both feet" under sign	Exact wording pending

## Sheet: 6. IMCI
Target population: children < 5 years old, separated into two categories
Potential Variables from IMCI	Reason/Comments	Mapped to	Questions
General Danger Sign - 2 months to 5 years
"Is the child able to drink or breastfeed"		Not able to drink or feed anything, breastfeed
"Does the child vomit everything"		Vomiting
"Has the child had convulsions"		Convulsions x2	Both sign + symptom
See if the child is lethargic or unconscious		Lethargy
Cough or Difficulty Breathing		Cough + difficulty breathing
Count the breaths in one minute	Fast breathing: 2 months to 12 months: 50BPM+ 12 months to 5 years: 40BPM+	Respiratory Rate, fast breathing
Look for chest in-drawing		Chest in-drawing
Stridor		Created new variable
Wheezing		Created new variable
Diarrhea		Diarrhea
How long		Duration of illness
Blood on stool		Dysentery
Lethargy or consciousness	Repeat of danger sign	Lethargy
Restlessness and irritable		Irritability
Sunken eyes		Created new variable
Drinking poorly/eagerly/thirsty	Offer the child fluid as test	Not able to drink or feed anything
Pinch the skin of the abdomen	Very slowly (longer than 2 seconds) Slowly	Created new variable
Fever	By history or feels hot or temperature 37.5+C (axillary)	Fever
Consider malaria risk		Created new variable
Length of fever		Duration of illness
Hx of measles		Created new variable
Stiff neck		Created new variable
Runny nose		Created new variable
Signs of bacterial causes	Look for local tenderness; oral sores; refusal to use a limb; hot tender swelling; red tender skin or boils; lower abdominal pain or pain on passing urine in older children.	Created new variable
Symptoms of measles: rash + one of 3Cs	Cough, runny nose, red eyes	Created new variable "suspected measles definition"
Ear Problem		Created new variable
Ear pain		Created new variable
Ear discharge		Created new variable
Pus draining from ear		Ear discharge
Tender swelling behind the ear		Created new variable
Acute Malnutrition
Look for edema of both feet		Swelling of both feet
Determine WFH/L z-score	If WFH/L less than -3 z-scores or MUAC less than 115mm, then observe for danger signs, severe classification, pneumonia with chest in-drawing If no medical conditions present: is the child able to finish RUTF (y/n) if >6 mo. Or is the child having difficulty breastfeeding if < 6mo.	Weight for height/length z-score
Measure MUAC in a child > 6mo.		MUAC
Anaemia
Palmor pallor		Created new variable
HIV Infection
HIV status	If mother is HIV+ and child is HIV-/unknown: ask child if breastfeeding at the time or 6 weeks before the test, is the child breastfeeding now, if breastfeeding, is mother/child on ARV prophylaxis If unknown HIV status: test	HIV status
Infants up to 2 months of age
Severe Disease & Local Bacterial Infection
Difficulty feeding		Not able to drink or feed
Convulsions		Convulsions
Count breaths in one minute		Respiratory Rate
Chest in-drawing		Chest in-drawing
Axillary temperature		Temperature
Umbilicus - draining pus or red		Created new variable
Skin pustules		Created new variable
Spontaneous movements/to stimulus		Created new variable
Jaundice		Created new variable
Eyes/skin/palms/soles		Combine with jaundice
Diarrhea	What is diarrhoea in a young infant? A young infant has diarrhoea if the stools have changed from usual pattern and are many and watery (more water than faecal matter). The normally frequent or semi-solid stools of a breastfed baby are not diarrhoea	Diarrhea
Restlessness and irritable		Irritability
Sunken eyes		Sunken eyes
Pinch the skin of the abdomen	Does it go back slowly (longer than 2 seconds)	Pinch the skin of the abdomen
HIV Infection
HIV Status	If mother is HIV+ and child is HIV-/unknown (*), ask if infant is breastfeeding now, if the infant was breastfeeding at the time of test or before it, is mother+infant on ARV prophylaxis If unknown HIV status: test	HIV status
Feeding Problem
Is the infant breastfeeding		Not able to drink or feed, breastfeeding	Necessary to distinguish from breastfeeding?
Determine weight for age		Weight
Look for ulcers or white patches in the mouth		Created new variable

## Sheet: 7. ETAT
Target population: children <5 years old
Potential Variable from ETAT	Reasons/Comments	Mapping
Emergency Signs
Airway	Is the child breathing?	RR
Breathing	Is the airway obstructed?	Create new variable
	is the child blue (centrally cyanosed)?	Create new variable - central cyanosis
	Stridor?	Stridor
	Is the child having trouble getting breath so that it is difficult to talk, eat or breastfeed?	Difficult breathing, not feed or drink anything, breastfeeding
	Is he breathing very fast and getting tired?	Fast breathing
	Does he have severe chest indrawing or is he using axillary resp. muscles?	Chest indrawing
Circulation	Does the child have warm hands? If not, is the capillary refill time longer than 3 seconds? Is the pulse weak and fast?	Capillary refill, heart rate Create new variable "warm hands", "weak and fast pulse"
Coma	Assign patient to one of the AVPU categories: A-Alert V-responds to Voice P-responds to Pain U-Unresponsive A child who is not alert but responds to voice is lethargic Coma is determined at level of P or U	Lethargy
Convulsion		Convulsion
Dehydration (severe)	Is the child lethargic or unconscious Does the child have sunken eyes Does the skin pinch goes back very slowly If the child has diarrhea plus two of the above signs, the child has severe dehydration	Lethargy, sunken eyes, pinch skin of abdomen, diarrhea
Priority Signs
Tiny baby: any sick child aged under 2 months	All tiny babies of under 2 months should be seen as priority	Age, Created new variable specifically "less than 2 months of age"
Temperature: the child is very hot	A child that feels very hot may have high fever	Temperature
Trauma or other urgent surgical condition		Created new variable
Pallor (severe)	Palmor pallor	Palmor pallor
Poisoning	Possible intoxication	Created new variable
Pain (severe)		Created new variable
Respiratory distress		Difficulty breathing
Restless, continuously irritable, or lethargic		Lethargy, irritability
Referral (urgent)		Created new variable
Malnutrition: visible severe wasting		Created new variable
Edema of both feet		Swelling of both feet
Burns		Created new variable

## Sheet: 8. Raihana et al.
Study population: children <5 years old
Predictor Variables	Field Type	Choices	Mapped to	Comments
Age (days)	Continuous		Age
Sex	Binary		Gender
Weight-for-age z-score	Calculated		Weight-for-age z-score
Heart rate	Continuous		Heart rate
Respiratory rate	Continuous		Respiratory rate
Temperature	Continuous		Temperature
Fever	Binary		Fever
Fever > 24 hours	Binary		Fever + duration of illness
Cough	Binary		Cough
Cough >24 hours	Binary		Cough + duration of illness
Vomiting	Binary		Vomiting
Vomiting >24 hours	Binary		Vomiting + duration of illness
Difficult or fast breathing (mother)	Binary		Difficulty breathing	How to distinguish between mother vs physician reports for this predictor variable in other papers --- just add to both symptom and sign
Abdominal pain	Binary		Abdominal pain
Diarrhea	Binary		Diarrhea
Diarrhea >24 hours	Binary		Diarrhea + duration of illness
Chest in-drawing	Binary		Chest in-drawing
Difficut breathing (physician)	Binary		Difficulty breathing
Lethargy	Binary		Lethargy
Irritability	Binary		Irritability
Oxygen saturation (transformed)	Calculated		Blood oxygen saturation
Signal Quality Index	Calculated		-------------------------------------------------------------	Leave out for now
Final Prediction Model
Age of child (in 100 days)	Continuous		Age
Chest in-drawing	Binary		Chest indrawing
Cough	Binary		Cough
Difficult or fast breathing (reported by mother)	Binary		Difficulty breathing	Wouldn't fast-breathing be mapped to RR?
Diarrhea	Binary		Diarrhea
Irritability	Binary		Irritability
Lethargy	Binary		Lethargy
Respiratory rate (breaths/min)	Continuous		Respiratory rate
Oxygen saturation (%) [transformed]	Calculated		Blood oxygen saturation
Temperature	Continuous		Temperature

## Sheet: 9. Garde et al.
Study population: children <5 years old
Predictor Variables	Field Type	Choices	Mapped to	Comments
Age (days)	Binary		Age
Gender	Binary		Gender
Heart rate age z-score	Calculated		HR for age z-score
Respiratory rate age z-score	Calculated		RR for age z-score
Pulse rate variability analysis	Calculated		Created new variable
Heart rate (bpm)	Continuous		Heart rate
RR (s)	Continuous		Respiratory rate
SDNN (s)			Under pulse rate variability analysis
RMSSD (s)			Under pulse rate variability analysis
SD1 (s)			Under pulse rate variability analysis
SD2 (s)			Under pulse rate variability analysis
LFn (nu)			Under pulse rate variability analysis
HFn (nu)			Under pulse rate variability analysis
LF/HF (ratio)			Under pulse rate variability analysis
SpO2 analysis	Calculated		Created new variable
SpO2median (%)	Continuous		SpO2
SpO2std(%)			Under SpO2 analysis
SpO2delta(%)			Under SpO2 analysis
tb98 (s)			Under SpO2 analysis
tb96 (s)			Under SpO2 analysis
tb95 (s)			Under SpO2 analysis
nb1 (# times)			Under SpO2 analysis
nb2 (# times)			Under SpO2 analysis
nb3 (# times)			Under SpO2 analysis

[truncated: 11 more sheets: 10. Weber et al., 11. Mugalu et al., 12. Young Infant Study 2008, 13. Young Infants Study 1999, 14. Opiyo et al., 15. English et al., 16. Duke et al., 17. Bang et al., 18. Norton et al., 19. SATS, Dropdown list]
